# Supplementary material for: Diversity-oriented synthesis of nanographenes enabled by dearomative annulative π-extension
Source: Nat Commun. 2021 Jun 24;12:3940. doi: 10.1038/s41467-021-24261-y (PMC8225822; doi:10.1038/s41467-021-24261-y)
Supplement: Supplementary file 3 — Supplementary Dataset 1 [file 41467_2021_24261_MOESM3_ESM.xlsx]

## Sheet: MATD
MTAD
N	0.006906	0.591118	-9e-06
C	-1.12335	-0.193341	-4.2e-05
N	-0.638412	-1.61314	4.9e-05
N	0.593717	-1.62949	-2.4e-05
C	1.11432	-0.223163	1e-05
C	0.036859	2.04276	1e-06
H	-0.996339	2.39241	-5.7e-05
H	0.554407	2.40118	-0.891672
H	0.554305	2.40118	0.891736
O	2.26998	0.072852	-1.5e-05
O	-2.27183	0.128183	2.4e-05

## Sheet: 1p
1p
C	2.74606	0.988657	0.67966
C	4.11118	0.898286	0.833836
C	4.80926	-0.249519	0.402276
C	4.1045	-1.31353	-0.106615
C	1.99493	-0.063377	0.087143
C	2.69484	-1.2582	-0.236147
C	1.95398	-2.41096	-0.625422
C	0.557433	-0.016873	-0.091845
C	-0.138177	-1.21711	-0.265304
C	0.593604	-2.40588	-0.575995
H	4.61478	-2.23076	-0.390826
H	4.65125	1.71138	1.31004
H	5.88833	-0.304321	0.510203
H	2.23109	1.85747	1.07222
H	0.060942	-3.31806	-0.816171
H	2.49307	-3.31228	-0.90618
C	-1.59112	-1.2529	-0.08574
C	-0.195468	1.23846	-0.134184
C	-1.60104	1.2233	0.034582
C	-2.29845	-0.055348	0.167116
C	-3.67032	-0.126844	0.483507
C	-4.34123	-1.33349	0.515671
C	-3.64991	-2.51854	0.231346
C	-2.29959	-2.47347	-0.05512
C	-2.3081	2.44186	-0.021562
C	-1.66956	3.63812	-0.283249
C	-0.294353	3.64212	-0.549018
C	0.420719	2.46225	-0.483176
H	0.207249	4.56263	-0.832454
H	1.46785	2.47033	-0.760115
H	-3.38512	2.44689	0.10023
H	-2.24161	4.55989	-0.33034
H	-4.21815	0.777871	0.721409
H	-5.39743	-1.36102	0.766175
H	-4.16607	-3.47357	0.25541
H	-1.7813	-3.40855	-0.230161

## Sheet: (exo,P)-2p
(exo,P)-2p
C	5.03238	0.082633	-1.05693
C	5.76167	-1.06384	-1.30953
C	5.23576	-2.30989	-0.950829
C	3.97968	-2.3848	-0.378608
C	3.21144	-1.23056	-0.127306
C	3.76423	0.030157	-0.446693
C	3.0422	1.25299	-0.07239
C	1.72755	1.15954	0.433841
C	1.04811	-0.139764	0.46478
C	1.82542	-1.32302	0.360017
H	5.453	1.03802	-1.34869
H	6.73554	-0.994143	-1.78446
H	5.80031	-3.21854	-1.13659
H	3.58428	-3.36525	-0.141787
C	3.66404	2.51593	-0.105445
C	3.03498	3.64632	0.384093
C	1.77377	3.53469	0.97843
C	1.14292	2.30452	1.01151
C	-0.342986	-0.281224	0.629192
C	-0.906234	-1.52293	0.905705
C	-0.121087	-2.66893	0.947279
C	1.22601	-2.56355	0.639247
H	-0.562946	-3.63668	1.16836
H	1.8155	-3.4717	0.611123
H	4.6742	2.61324	-0.485614
H	3.54225	4.60567	0.349646
H	1.30186	4.39957	1.43453
H	0.207447	2.21347	1.55245
C	-1.43567	0.766505	0.442308
C	-2.41268	-1.47738	1.0605
C	-2.29033	0.820205	1.70003
N	-2.32022	0.217201	-0.635701
H	-1.09846	1.72926	0.069081
C	-2.8016	-0.370044	2.03028
H	-2.86384	-2.44658	1.2698
N	-2.8995	-1.03463	-0.278022
H	-2.50553	1.75561	2.2069
C	-3.35099	1.04457	-1.09422
C	-4.27614	-0.958916	-0.499824
N	-4.48774	0.253579	-1.13957
O	-3.26274	2.21022	-1.40843
H	-3.49378	-0.549172	2.84616
O	-5.10135	-1.79931	-0.219517
C	-5.77365	0.720112	-1.61517
H	-6.47324	-0.112131	-1.52909
H	-5.68688	1.03657	-2.65631
H	-6.11739	1.5625	-1.01049

## Sheet: (exo,P)-TS1
(exo,P)-TS1
C	4.95585	-0.034442	-1.12354
C	5.62353	-1.21315	-1.39303
C	5.06471	-2.43276	-0.991996
C	3.83739	-2.44877	-0.358313
C	3.12997	-1.25902	-0.087076
C	3.71629	-0.026004	-0.453245
C	3.05916	1.22623	-0.068527
C	1.76748	1.18982	0.50495
C	1.0508	-0.083373	0.600417
C	1.77174	-1.28497	0.468889
H	5.40134	0.898297	-1.44928
H	6.57576	-1.19035	-1.91421
H	5.58193	-3.36606	-1.19258
H	3.4152	-3.40905	-0.088334
C	3.72172	2.46605	-0.165486
C	3.1595	3.62828	0.327484
C	1.92594	3.57516	0.986901
C	1.2535	2.37186	1.08084
C	-0.350152	-0.159525	0.863349
C	-0.940376	-1.37984	1.20735
C	-0.172784	-2.55853	1.20448
C	1.14078	-2.50804	0.81116
H	-0.636283	-3.5058	1.46518
H	1.69804	-3.43552	0.767424
H	4.7125	2.51808	-0.601195
H	3.69723	4.56783	0.243859
H	1.50854	4.46655	1.44514
H	0.338165	2.33027	1.66056
C	-1.30722	0.908177	0.603815
C	-2.38099	-1.39462	1.37599
C	-2.49078	0.978706	1.39268
N	-2.20596	-0.00956	-0.983934
H	-0.975334	1.79725	0.080191
C	-3.03704	-0.210063	1.80997
H	-2.86159	-2.35621	1.53408
N	-2.7485	-1.14596	-0.595272
H	-3.02731	1.91914	1.47777
C	-3.2631	0.935274	-1.27351
C	-4.19159	-1.00425	-0.605111
N	-4.45545	0.26347	-1.08217
O	-3.12033	2.06661	-1.66282
H	-4.022	-0.265573	2.26267
O	-4.98932	-1.85808	-0.311543
C	-5.77169	0.833336	-1.26953
H	-6.07499	1.40881	-0.39026
H	-6.47444	0.014323	-1.43001
H	-5.746	1.49094	-2.13996

## Sheet: (exo,M)-2p
(exo,M)-2p
C	5.25516	0.422108	0.300957
C	6.14057	-0.637671	0.239136
C	5.66547	-1.91801	-0.065498
C	4.31278	-2.116	-0.271661
C	3.39103	-1.05292	-0.200958
C	3.87808	0.246978	0.064624
C	2.95564	1.38945	0.019294
C	1.56717	1.16052	-0.093618
C	1.05033	-0.211567	-0.046207
C	1.94112	-1.28914	-0.29584
H	5.64015	1.40499	0.547546
H	7.19706	-0.474027	0.428799
H	6.3499	-2.75904	-0.12147
H	3.96738	-3.12374	-0.46983
C	3.42513	2.71624	-0.02017
C	2.56399	3.78247	-0.209379
C	1.20215	3.54513	-0.423954
C	0.718789	2.24968	-0.380682
C	-0.297908	-0.526155	0.202373
C	-0.790618	-1.80241	-0.053807
C	0.052661	-2.82054	-0.480441
C	1.41525	-2.56808	-0.544864
H	-0.338616	-3.80763	-0.710879
H	2.0763	-3.38809	-0.798445
H	4.48704	2.91867	0.058094
H	2.95591	4.79463	-0.241339
H	0.52804	4.36539	-0.65059
H	-0.319748	2.07172	-0.639307
C	-1.38446	0.357639	0.806446
C	-2.27325	-1.93053	0.225099
C	-2.02662	-0.360485	1.98602
N	-2.43561	0.439253	-0.250761
H	-1.0788	1.3689	1.05516
C	-2.51215	-1.56601	1.68061
H	-2.70378	-2.88058	-0.088844
N	-2.9305	-0.858013	-0.587875
H	-2.12675	0.131327	2.94778
C	-3.53365	1.27529	-0.033395
C	-4.32729	-0.799429	-0.569207
N	-4.65232	0.536243	-0.37796
O	-3.50302	2.42519	0.345439
H	-3.067	-2.21305	2.35153
O	-5.09016	-1.72719	-0.71826
C	-6.00283	1.05946	-0.354247
H	-6.66902	0.252686	-0.662003
H	-6.08279	1.90139	-1.04451
H	-6.26004	1.394	0.653277

## Sheet: (exo,M)-TS1
(exo,M)-TS1
C	5.25159	0.457099	0.265138
C	6.14662	-0.59204	0.172061
C	5.6777	-1.88012	-0.112039
C	4.32186	-2.09615	-0.272316
C	3.39121	-1.04234	-0.174925
C	3.86931	0.263672	0.077391
C	2.92667	1.38717	0.069775
C	1.53731	1.13078	0.032362
C	1.05457	-0.250219	0.098407
C	1.94501	-1.29485	-0.2209
H	5.6312	1.44511	0.499985
H	7.20705	-0.415518	0.324846
H	6.37078	-2.71265	-0.185621
H	3.98007	-3.10943	-0.448216
C	3.37008	2.72141	-0.006356
C	2.4808	3.7691	-0.163464
C	1.11416	3.50381	-0.307433
C	0.654306	2.20217	-0.224674
C	-0.285386	-0.601511	0.435982
C	-0.773183	-1.87407	0.111835
C	0.077215	-2.84101	-0.443578
C	1.42487	-2.57457	-0.528707
H	-0.318591	-3.80754	-0.742579
H	2.08825	-3.35973	-0.8714
H	4.43138	2.94153	0.012984
H	2.85167	4.7877	-0.228028
H	0.414505	4.30774	-0.514669
H	-0.391183	2.00334	-0.435348
C	-1.23037	0.264927	1.11913
C	-2.19791	-2.09304	0.319469
C	-2.28552	-0.290588	1.87559
N	-2.37193	0.356221	-0.759717
H	-0.947751	1.28706	1.33977
C	-2.78846	-1.50657	1.48459
H	-2.62222	-3.01615	-0.065577
N	-2.91872	-0.832221	-0.902671
H	-2.77395	0.312722	2.63471
C	-3.39597	1.279	-0.35591
C	-4.33561	-0.756651	-0.572856
N	-4.58355	0.566678	-0.289691
O	-3.25439	2.46299	-0.174581
H	-3.69446	-1.92836	1.90721
O	-5.12097	-1.66878	-0.621599
C	-5.87196	1.12799	0.054811
H	-6.64127	0.433957	-0.2872
H	-5.98056	2.09313	-0.442969
H	-5.95629	1.2681	1.1358

## Sheet: (endo,P)-2p
(endo,P)-2p
C	-4.43367	-0.886692	0.649954
C	-4.88513	-2.17457	0.432316
C	-4.11481	-3.05643	-0.333898
C	-2.89561	-2.64211	-0.83634
C	-2.40661	-1.33971	-0.610949
C	-3.20845	-0.43523	0.121821
C	-2.78619	0.964879	0.254519
C	-1.5069	1.35254	-0.198437
C	-0.564597	0.338454	-0.678608
C	-1.0538	-0.944331	-1.03558
H	-5.04166	-0.220414	1.25092
H	-5.83223	-2.49632	0.854659
H	-4.46126	-4.06829	-0.52109
H	-2.30747	-3.35508	-1.40157
C	-3.66275	1.95961	0.728795
C	-3.31399	3.29793	0.716628
C	-2.08573	3.68967	0.173498
C	-1.20697	2.7266	-0.28683
C	0.814608	0.586349	-0.834854
C	1.62986	-0.317339	-1.51332
C	1.1206	-1.52826	-1.97591
C	-0.201894	-1.84094	-1.70679
H	1.76425	-2.23789	-2.48859
H	-0.569052	-2.81091	-2.01895
H	-4.65139	1.68909	1.08062
H	-4.01369	4.04255	1.08382
H	-1.83255	4.74212	0.088919
H	-0.296719	3.04367	-0.784472
C	1.66701	1.67	-0.167718
C	3.09589	0.071884	-1.50088
C	2.50385	2.36379	-1.22718
N	2.64626	0.939573	0.692974
H	1.12599	2.32956	0.504964
C	3.2543	1.51893	-1.93301
H	3.74316	-0.635485	-2.0181
N	3.48163	0.05458	-0.055638
H	2.48939	3.44147	-1.34999
C	2.1415	0.231023	1.78722
C	3.47073	-1.18898	0.588102
N	2.77604	-1.0022	1.77186
O	1.33426	0.624992	2.5972
H	3.94553	1.80202	-2.71886
O	3.98705	-2.20795	0.187194
C	2.55167	-2.03106	2.76644
H	3.16514	-2.88942	2.4904
H	1.49647	-2.31357	2.7827
H	2.84052	-1.65917	3.75126

## Sheet: (endo,P)-TS1
(endo,P)-TS1
C	-4.15503	-0.825108	0.417572
C	-4.52203	-2.14331	0.229101
C	-3.66309	-3.01123	-0.457267
C	-2.44545	-2.5483	-0.917247
C	-2.04492	-1.20869	-0.726176
C	-2.9294	-0.324657	-0.06598
C	-2.57788	1.09199	0.046963
C	-1.28174	1.51968	-0.319027
C	-0.281091	0.532687	-0.721341
C	-0.698928	-0.754993	-1.08867
H	-4.82666	-0.172858	0.963724
H	-5.47037	-2.50309	0.616532
H	-3.94153	-4.04897	-0.613696
H	-1.78594	-3.24975	-1.41458
C	-3.52665	2.05947	0.432936
C	-3.22942	3.40872	0.419662
C	-1.9746	3.83805	-0.029838
C	-1.02525	2.9052	-0.399409
C	1.12212	0.832338	-0.76951
C	2.01501	-0.060689	-1.38671
C	1.53451	-1.28209	-1.92081
C	0.223026	-1.62474	-1.7401
H	2.22547	-1.96443	-2.40705
H	-0.112129	-2.58645	-2.11
H	-4.528	1.75426	0.713585
H	-3.98312	4.13233	0.714976
H	-1.75382	4.89802	-0.111322
H	-0.084108	3.25091	-0.813044
C	1.76831	1.85758	0.027159
C	3.419	0.204404	-1.22
C	3.01038	2.40891	-0.441619
N	2.5825	0.637116	1.38821
H	1.16488	2.44239	0.711172
C	3.85553	1.56263	-1.08391
H	4.12194	-0.550685	-1.56132
N	3.43437	-0.190556	0.799651
H	3.31443	3.40106	-0.124528
C	1.40951	-0.10881	1.79071
C	2.85743	-1.51549	0.799556
N	1.64454	-1.42656	1.4534
O	0.439393	0.346514	2.34002
H	4.87654	1.83536	-1.32813
O	3.3648	-2.5059	0.336093
C	0.697315	-2.50995	1.61223
H	0.765055	-3.16111	0.737943
H	-0.303579	-2.07825	1.68333
H	0.917537	-3.08529	2.51502

## Sheet: (endo,M)-2p
(endo,M)-2p
C	4.96913	-0.019876	-0.067524
C	5.694	-1.14695	-0.404396
C	5.01966	-2.31492	-0.777514
C	3.63792	-2.34197	-0.763254
C	2.87854	-1.21189	-0.397484
C	3.56029	-0.016492	-0.082017
C	2.79133	1.21518	0.136
C	1.37922	1.16581	0.181835
C	0.696517	-0.138344	0.201638
C	1.41617	-1.28508	-0.237476
H	5.50989	0.875343	0.216134
H	6.77928	-1.12083	-0.383906
H	5.57483	-3.20356	-1.06216
H	3.14555	-3.26818	-1.03317
C	3.42649	2.4714	0.181853
C	2.70299	3.64933	0.215652
C	1.3077	3.60143	0.144027
C	0.66266	2.37763	0.11635
C	-0.621914	-0.339029	0.672098
C	-1.23882	-1.58592	0.547933
C	-0.592028	-2.65444	-0.059063
C	0.738229	-2.5037	-0.411082
H	-1.10066	-3.60473	-0.196365
H	1.26229	-3.36817	-0.79869
H	4.50768	2.53376	0.149373
H	3.22167	4.603	0.242745
H	0.724875	4.51527	0.079253
H	-0.408819	2.37278	-0.038302
C	-1.5385	0.611562	1.45577
C	-2.6174	-1.65219	1.17778
C	-1.90256	-0.054345	2.77767
N	-2.8333	0.698754	0.714829
H	-1.16729	1.62142	1.59183
C	-2.48253	-1.24357	2.63534
H	-3.13014	-2.59864	1.00892
N	-3.4351	-0.583671	0.549999
H	-1.71822	0.447712	3.7207
C	-2.9094	1.35992	-0.507287
C	-3.82644	-0.716338	-0.779392
N	-3.62945	0.533664	-1.35192
O	-2.46346	2.45753	-0.771716
H	-2.84664	-1.87027	3.44148
O	-4.27692	-1.70846	-1.30758
C	-3.97656	0.881161	-2.71463
H	-4.4852	0.01944	-3.14844
H	-3.07316	1.11042	-3.28379
H	-4.6361	1.75131	-2.71857

## Sheet: (endo,M)-TS1
(endo,M)-TS1
C	-4.75526	-0.098386	-0.080618
C	-5.44232	-1.27565	0.141
C	-4.73082	-2.4626	0.356058
C	-3.35011	-2.45113	0.317304
C	-2.62735	-1.26188	0.083496
C	-3.34623	-0.059158	-0.094022
C	-2.60967	1.19912	-0.222657
C	-1.20057	1.18009	-0.364136
C	-0.500795	-0.102762	-0.486044
C	-1.16983	-1.27133	-0.087451
H	-5.32379	0.807058	-0.258131
H	-6.5281	-1.27821	0.143259
H	-5.2588	-3.39481	0.532322
H	-2.82928	-3.39193	0.446751
C	-3.26645	2.44136	-0.114289
C	-2.56674	3.6324	-0.095833
C	-1.16809	3.60946	-0.133977
C	-0.50365	2.40418	-0.257785
C	0.837854	-0.244472	-1.0163
C	1.52399	-1.46723	-0.85096
C	0.900132	-2.55882	-0.217478
C	-0.43011	-2.47453	0.092071
H	1.46451	-3.46549	-0.022696
H	-0.917305	-3.34935	0.504283
H	-4.34345	2.47444	0.000549
H	-3.10011	4.57338	0.000144
H	-0.596277	4.52696	-0.034638
H	0.5759	2.41582	-0.190019
C	1.54102	0.733198	-1.78436
C	2.92355	-1.51791	-1.27154
C	2.5635	0.340276	-2.70091
N	3.37434	0.827936	-0.217742
H	1.11753	1.7189	-1.92565
C	3.24231	-0.816953	-2.49136
H	3.44199	-2.45063	-1.06695
N	3.59652	-0.448399	0.004157
H	2.8335	1.02271	-3.50049
C	2.7024	1.35139	0.925476
C	3.01656	-0.847921	1.28201
N	2.49788	0.302437	1.81513
O	2.41491	2.5086	1.11983
H	4.08368	-1.12362	-3.10246
O	3.07643	-1.95075	1.76353
C	1.79754	0.413707	3.07714
H	1.96268	-0.511986	3.63036
H	0.727862	0.557928	2.90268
H	2.19222	1.26547	3.634

[truncated: 18 more sheets: (exo,P)-2p′, (exo,P)-TS2, (exo,M)-2p′, (exo,M)- TS2, (endo,P)-2p′, (endo,P)-TS2, (endo,M)-2p′, (endo,M)-TS2, (exo,P)-2p″, (exo,P)-TS3, (exo,M)-2p″, (exo,M)-TS3, (endo,P)-2p″, (endo,P)-TS3, (endo,M)-2p″, (endo,M)-TS3, TS(M-P), TS(exo-endo)]
